# Supplementary material for: Mutation of the Melastatin-Related Cation Channel, TRPM3, Underlies Inherited Cataract and Glaucoma
Source: PLoS One. 2014 Aug 4;9(8):e104000. doi: 10.1371/journal.pone.0104000 (PMC4121231; doi:10.1371/journal.pone.0104000)
Supplement: Table S1 — Clinical ocular status of affected individuals in the family. (XLSX) [file pone.0104000.s004.xlsx]

## Sheet: Sheet1
Pedigree No.	Sex	D-o-B	Cataract age-at-Dx	Cataract age-at-Sx	Glaucoma age-at-Dx	Glaucoma age-at-Sx	Additional ocular findings
II:4	F	1920	?	40-45 yrs	no Dx		Calcium deposits in cornea OU
III:1	M	1928	?	32 yrs	?	30 yrs	Suspected chronic angle-closure glaucoma, Enucleation OD (64 yrs), End-stage aphakic angle closure glaucoma OS (70 yrs)
III:4	F	1950	birth	?	birth	?	Iris abnormalities
III:5	M	1938	6 yrs	22 yrs (OD), 23 yrs (OS)	no Dx		Amblyopia OS, Secondary IOL (54 yrs) OU
III:8	F	1940	?	9 yrs	30+ yrs (OU)	no Sx	Corneal transplants OU (58 yr), legally blind
III:10	F	1942	20+ yrs	33 yrs (OD), 41 yrs (OS)	no Dx		VA: 20/20 OS
III:12	F	1944	?	7-12 yrs	57 yrs (OU)	no Sx	IOP medically controlled
III:14	F	1948	?	20+ yrs	20+ yrs	no Sx	Suspected post-infectious neovascular glaucoma with vision loss OD, 20/40 OS
III:16	F	1953	birth	9 yrs (OD), 14 yrs (OS)	birth	14 yrs (OS)	Enucleation OD (40 yrs), Corneal transplant x 2 OS
IV:2	F	1950	8 yrs	10 yrs (OD), 11 yrs (OS)	28 yrs	28 yrs	Retinal detachment with vision loss OD
IV:4	F	1967	birth	?	no Dx
IV:7	F	1955	30 yrs	32 yrs (OD), 44 yrs (OS)	44 yrs (OD)	no Sx	Retinal vein occlusion OD, VA 20/60 OD, 20/25 OS, IOP medically controlled
IV:8	F	1963	?	12 yrs (OU)	28 yrs	28-29 yrs (OD)	VA 20/20 OU
IV:9	F	1961	35 yrs (OU)	no Sx	no Dx
IV:10	F	1966	14 yrs	22 yrs (OD)	no Dx		VA: 20/20 OD, poor vision OS
IV:12	M	1973	?	4 yrs (OU)	13-14 yrs (OU)	14-29 yrs (OU)	VA 20/400 OS with visual field loss
IV:14	F	1967	?	28 yr (OU)	no Dx
IV:15	M	1972	28 yrs	no Sx	no Dx
IV:17	F	1972	?	12 yrs (OU)	?	12 yrs OU	Enucleation OD (28 yrs)
IV:18	M	1973	16 yrs (OU)	16-23 yrs (OU)	15 yrs	16 yrs (OU)	Retinal detachment OS (12 yrs) with vision loss, Advanced glaucoma OD with visual field loss, VA 20/100 OD, Cataract - punctate cortical opacities
V:3	F	1989	no Dx (24 yrs)		no Dx (24 yrs)		Persistent pupillary membrane OU
V.4	M	1991	14 yrs	14 yrs	11 yrs	11 yrs	Juvenile glaucoma, persistent pupillary membrane OU, posterior-subcapsular cataract OU
V:6	F	1980	13 yrs	19 yrs	20 yrs	no Sx	Secondary IOL OU (20 yrs), IOP medically controlled VA 20/30 OU
V:7	F	1984	?	4 yrs (OU)	16 yrs	16-18 yrs (OU)
V:8	M	1991	birth	4 yrs (OU)	9 yrs (OS)	no Sx	Secondary IOL OS (9 yrs), VA 20/20 OD, 20/200 OS
V:9	F	1992	no Dx (8 yrs)	?	2 yrs	?	Infantile glaucoma, anterior segment dysgenesis, megalocornea (14 mm OU), corectopia, persistent pupillary membrane, (no DNA available)
V:10	M	1995	?	6 yrs (OD)	no Dx (9 yrs)		Retinopathy of prematurity, Enucleation OS, Developmental cataract OD
V:11	M	1995	no Dx (7 yrs)		no Dx (7 yrs)		Vision status unknown (twin of V:10)
Dx - diagnosis; Sx - surgery; OD - right eye; OS - left eye; OU - both eyes; VA - visual acuity; IOP - intra-ocular pressure; IOL - intra-ocular lens
