# Supplementary material for: Mutation of the Melastatin-Related Cation Channel, TRPM3, Underlies Inherited Cataract and Glaucoma
Source: PLoS One. 2014 Aug 4;9(8):e104000. doi: 10.1371/journal.pone.0104000 (PMC4121231; doi:10.1371/journal.pone.0104000)
Supplement: Table S3 — Transcript variants of TRPM3 derived from alternative splicing. (XLSX) [file pone.0104000.s006.xlsx]

## Sheet: Sheet1
Variant (Accession no.)	nt	Isoform (Accession no.)	aa	Ex1	Ex2	Ex3	Ex4	Ex5	Ex6	Ex7	Ex8	IVS8	Ex9	IVS9	Ex10	Ex11	Ex12	Ex13	Ex14	Ex15	Ex16	Ex17	Ex18	Ex19	Ex20	Ex21	Ex22	Ex23	Ex24	Ex25	Ex26	Ex27	Ex28
1 (NM_020952)	5940	a (NP_066003)	1554				atg					miR-204																					*
2( NM_024971)	5976	b (NP_079247)	1566				atg					miR-204																					*
3 (NM_206944)	5910	d (NP_996827)	1544				atg					miR-204																					*
4 (NM_206945)	5946	e (NP_996828)	1556				atg					miR-204																					*
5 (NM_206946)	6015	f (NP_996829)	1579				atg					miR-204																					*
6 (NM_206947)	5985	g (NP_996830)	1569				atg					miR-204																					*
7 (NM_206948)	1303	h (NP_996831)	230				atg					miR-204		*
8 (NM_001007470)	1378	c (NP_001007471)	255				atg					miR-204		*
9 (NM_001007471)	6288	k (NP_001007472)	1707	atg		I65M						miR-204																					*
